# Supplementary material for: Evaluating the support and associated strain distribution in unilateral obturator with different designs: An experimental and finite element study
Source: PLoS One. 2025 May 9;20(5):e0321710. doi: 10.1371/journal.pone.0321710 (PMC12063806; doi:10.1371/journal.pone.0321710)
Supplement: S1 Data — (XLSX) [file pone.0321710.s001.xlsx]

## Sheet: DIC raw data
				The raw data of DIC as extracted from the software
				Notes: Some of the values are clear as it extracted from the DIC software, The author did not change or remove extra… For this youcan find some raw data of variable may be more or less in some of the prostheses. And may be that of the reasons that SD is high
		Anterior side	Dentulous side	Edentulous side
	Acrylic	0.003167	0.00143	0.05206
	Acrylic	0.005382	0.001981	0.022906
	Acrylic	0.008858	0.003122	0.014217
	Acrylic	0.000567	0.001051	0.004772
	Acrylic	0.001893	0.000218	0.0229
	Acrylic	0.00123	0.000442	0.028343
	Acrylic	0.002273	0.001295	0.010556
	Acrylic	0.002672	0.000538	0.047209
	Acrylic	0.002273	0.003763	0.009842
	Acrylic	0.000766	0.000231	0.009586
	Acrylic	0.004539	0.002487	0.032943
	Acrylic	0.001996	0.002891	0.038203
	Acrylic	0.004307	0.000333	0.034817
	Acrylic	0.001204	0.000423	0.076229
	Acrylic	0.001861	0.002628	0.122273
	Acrylic	0.005421	0.000513	0.099416
	Acrylic	0.003966	0.000994	0.177573
	Acrylic	0.000148	0.001731	0.183815
	Acrylic	0.002414	0.001641	0.219987
	Acrylic	0.001429	0.000494	0.312062
	Acrylic	0.002124	0.000667	0.339862
	Acrylic	0.000998	0.003539	0.303807
	Acrylic	0.00141	0.001288	0.403381
	Acrylic	0.00367	0.000987	0.438497
	Acrylic	0.00179	0.000417	0.475888
	Acrylic	9e-05	0.008635	0.516386
	Acrylic	0.002163	0.007814	0.48775
	Acrylic	0.002884	0.005442	0.571741
	Acrylic	0.005002	0.00884	0.614105
	Acrylic	0.001622	0.008096	0.625772
	Acrylic	0.000715	0.008385	0.729056
	Acrylic	0.002678	0.010109	0.747368
	Acrylic	0.007352	0.009917	0.77626
	Acrylic	0.000399	0.019398	0.824701
	Acrylic	0.005079	0.018795	0.927242
	Acrylic	0.001983	0.018308	0.966988
	Acrylic	0.005009	0.018411	0.962796
	Acrylic	0.004107	0.018648	1.00691
	Acrylic	0.004004	0.018423	1.05292
	Acrylic	0.004088	0.018186	1.07415
	Acrylic	0.003792	0.022443	1.19039
	Acrylic	0.000315	0.024423	1.21842
	Acrylic	0.00403	0.019282	1.20967
	Acrylic	0.002929	0.022975	1.23816
	Acrylic	5.8e-05	0.015648	1.26226
	Acrylic	0.00383	0.018898	1.38269
	Acrylic	0.000599	0.017244	1.33666
	Acrylic	0.004526	0.016058	1.43883
	Acrylic	0.000612	0.017019	1.46532
	Acrylic	0.002942	0.018032	1.4698
	Acrylic	0.002517	0.017917	1.50313
	Acrylic	7.1e-05	0.020661	1.55044
	Acrylic	0.000985	0.019898	1.6125
	Acrylic	0.003547	0.014962	1.66393
	Acrylic	0.000979	0.015423	1.69522
	Acrylic	0.001584	0.015321	1.70408
	Acrylic	0.000933	0.015577	1.70253
	Acrylic	0.001552	0.018372	1.7965
	Acrylic	0.003187	0.018135	1.7646
	Acrylic	0.002073	0.020064	1.80303
	Acrylic	0.000142	0.021135	1.84529
	Acrylic	0.000457	0.017353	1.80992
	Acrylic	0.000373	0.017449	1.82161
	Acrylic	0.001082	0.015628	1.8763
	Acrylic	0.000425	0.015346	1.87029
	Acrylic	0.003225	0.015334	1.92151
	Acrylic	0.000509	0.015193	1.89508
	Acrylic	0.000451	0.016545	1.93307
	Acrylic	0.001268	0.015936	1.91524
	Acrylic	0.003315	0.016193	1.92572
	Acrylic	0.004313	0.014564	1.88476
	Acrylic	0.003328	0.015378	1.93962
	Acrylic	0.004307	0.014564	1.93528
	Acrylic	0.000142	0.016475	1.83836
	Acrylic	0.001745	0.017071	1.9323
	Acrylic	0.000148	0.016045	1.91702
	Acrylic	0.001262	0.018558	1.99477
	Acrylic	0.000547	0.016359	1.94436
	Acrylic	0.002054	0.016622	1.94598
	Acrylic	0.004268	0.016718	1.91111
	Acrylic	0.002446	0.012378	1.91583
	Acrylic	0.000637	0.016282	1.92283
	Acrylic	0.002318	0.018513	1.89112
	Acrylic	0.002285	0.016064	1.92763
	Acrylic	0.000921	0.018109	1.95536
	Acrylic	0.000631	0.019013	1.89377
	Acrylic	0.001275	0.017968	1.91149
	Acrylic	0.000386	0.019859	1.88215
	Acrylic	0.003972	0.022231	1.8794
	Acrylic	0.003618	0.022154	1.85329
	Acrylic	0.000644	0.022648	1.90027
	Acrylic	0.000245	0.021712	1.89501
	Acrylic	0.000438	0.022885	1.83667
	Acrylic	0.00083	0.022641	1.84495
	Acrylic	0.000876	0.019693	1.90886
	Acrylic	0.002781	0.022872	1.86997
	Acrylic	0.002099	0.021109	1.85033
	Acrylic	0.00123	0.020032	1.86439
	Acrylic	0.003444	0.021353	1.82771
	Acrylic	0.003811	0.021962	1.8333
	Acrylic	0.000373	0.02084	1.83517
	Acrylic	0.005021	0.022212	1.78287
	Acrylic	0.001358	0.023116	1.84009
	Acrylic	0.00074	0.025539	1.84125
	Acrylic	0.001873	0.025481	1.82446
	Acrylic	0.002376	0.026802	1.80258
	Acrylic	0.000328	0.025513	1.8483
	Acrylic	0.00029	0.026231	1.79883
	Acrylic	0.002536	0.024795	1.81293
	Acrylic	0.003708	0.022686
	Acrylic	0.005067	0.022282
	Acrylic	0.000811	0.022212
	Acrylic	0.003361	0.022699
	Acrylic	0.009425	0.022834
	Acrylic	0.004854	0.025334
	Acrylic	0.007429	0.026943
	Acrylic	0.007622	0.029603
	Acrylic	0.011472	0.031084
	Acrylic	0.006264	0.030988
	Acrylic	0.00703	0.028097
	Acrylic	0.0047	0.027173
	Acrylic	0.003811	0.027148
	Acrylic	0.002298	0.027988
	Acrylic	0.004326	0.025718
	Acrylic	0.006824	0.028206
	Acrylic	0.004461	0.027372
	Acrylic	0.006908	0.029404
	Acrylic	0.009682	0.03102
	Acrylic	0.007545	0.033981
	Acrylic	0.007449	0.035142
	Acrylic	0.011852	0.03502
	Acrylic	0.009695	0.031481
	Acrylic	0.0148	0.030994
	Acrylic	0.010642	0.030039
	Acrylic	0.008105	0.030122
	Acrylic	0.011723	0.032462
	Acrylic	0.009663	0.031084
	Acrylic	0.008253	0.037667
	Acrylic	0.008556	0.036936
	Acrylic	0.008736	0.037738
	Acrylic	0.007758	0.03593
	Acrylic	0.01106	0.038289
	Acrylic	0.006785	0.036468
	Acrylic	0.009624	0.032468
	Acrylic	0.009251	0.032577
	Acrylic	0.014195	0.031206
	Acrylic	0.012728	0.032827
	Acrylic	0.012734	0.034821
	Acrylic	0.01574	0.033731
	Acrylic	0.016326	0.040635
	Acrylic	0.017324	0.041552
	Acrylic	0.017202	0.04052
	Acrylic	0.012689	0.04043
	Acrylic	0.015232	0.037468
	Acrylic	0.015116	0.034058
	Acrylic	0.010378	0.035577
	Acrylic	0.006818	0.035001
	Acrylic	0.008691	0.038372
	Acrylic	0.009792	0.036077
	Acrylic	0.010642	0.042263
	Acrylic	0.008427	0.041988
	Acrylic	0.012908	0.045084
	Acrylic	0.012148	0.043257
	Acrylic	0.009039	0.040013
	Acrylic	0.015258	0.039097
	Acrylic	0.014762	0.038186
	Acrylic	0.014633	0.039052
	Acrylic	0.015013	0.038642
	Acrylic	0.014955	0.042956
	Acrylic	0.016346	0.045885
	Acrylic	0.015586	0.047026
	Acrylic	0.024444	0.048231
	Acrylic	0.011968	0.043872
	Acrylic	0.012914	0.044763
	Acrylic	0.012682	0.040898
	Acrylic	0.013391	0.039231
	Acrylic	0.013313	0.038148
	Acrylic	0.00862	0.04118
	Acrylic	0.012927	0.047308
	Acrylic	0.009534	0.049155
	Acrylic	0.009818	0.050276
	Acrylic	0.009373	0.048815
	Acrylic	0.013397	0.050853
	Acrylic	0.013906	0.048443
	Acrylic	0.012509	0.045546
	Acrylic	0.013957	0.042302
	Acrylic	0.015399	0.044257
	Acrylic	0.020343	0.044994
	Acrylic	0.017871	0.044917
	Acrylic	0.022803	0.048834
	Acrylic	0.020627	0.053853
	Acrylic	0.023273	0.054744
	Acrylic	0.019288	0.051558
	Acrylic	0.020125	0.049065
	Acrylic	0.01847	0.047398
	Acrylic	0.017028	0.046603
	Acrylic	0.014871	0.047712
	Acrylic	0.011685	0.047129
	Acrylic	0.015895	0.04786
	Acrylic	0.01424	0.048366
	Acrylic	0.015367	0.051699
	Acrylic	0.016333	0.054193
	Acrylic	0.016378	0.051699
	Acrylic	0.017755	0.056488
	Acrylic	0.014363	0.055116
	Acrylic	0.024708	0.053482
	Acrylic	0.021328	0.054494
	Acrylic	0.024457	0.050469
	Acrylic	0.023395	0.047661
	Acrylic	0.024419	0.047475
	Acrylic	0.028062	0.048116
	Acrylic	0.027322	0.050655
	Acrylic	0.027708	0.046866
	Acrylic	0.026949	0.049764
	Acrylic	0.030946	0.049103
	Acrylic	0.029298	0.050546
	Acrylic	0.02821	0.055623
	Acrylic	0.023768	0.055719
	Acrylic	0.017974	0.055764
	Acrylic	0.017195	0.061328
	Acrylic	0.021991	0.057078
	Acrylic	0.013951	0.056783
	Acrylic	0.023807	0.061168
	Acrylic	0.024142	0.056225
	Acrylic	0.020434	0.057898
	Acrylic	0.021554	0.056385
	Acrylic		0.055321
	Acrylic		0.052148
	Linear	0.082971	0.017134	0.023838
	Linear	0.023303	0.005276	0.013075
	Linear	0.03254	0.010672	0.00197
	Linear	0.021102	0.027379	0.028794
	Linear	0.001581	0.065108	0.032449
	Linear	0.043138	0.029548	0.032139
	Linear	0.036607	0.081151	0.037326
	Linear	0.053942	0.004186	0.029956
	Linear	0.04266	0.005703	0.026392
	Linear	0.02321	0.021806	0.048248
	Linear	0.001894	0.026418	0.035113
	Linear	0.04365	0.069104	0.044496
	Linear	0.104458	0.007423	0.024294
	Linear	0.128117	0.021758	0.046789
	Linear	0.027192	0.138624	0.051921
	Linear	0.008703	0.004304	0.083446
	Linear	0.035304	0.003759	0.095803
	Linear	0.06414	0.061445	0.06454
	Linear	0.030589	0.03773	0.064594
	Linear	0.275961	0.04354	0.088122
	Linear	0.134384	0.083487	0.083914
	Linear	0.014963	0.038833	0.098357
	Linear	0.051898	0.015272	0.125199
	Linear	0.086354	0.027568	0.095462
	Linear	0.040681	0.02075	0.091005
	Linear	0.223323	0.015225	0.152504
	Linear	0.087885	0.024592	0.105119
	Linear	0.078242	0.032845	0.167287
	Linear	0.108346	0.016363	0.190925
	Linear	0.102727	0.014786	0.229875
	Linear	0.037226	0.025564	0.234691
	Linear	0.294806	0.04584	0.219184
	Linear	0.153855	0.020501	0.227278
	Linear	0.02806	0.058883	0.265985
	Linear	0.087785	0.026169	0.283706
	Linear	0.094615	0.029122	0.271154
	Linear	0.031116	0.040943	0.307659
	Linear	0.070935	0.012936	0.281419
	Linear	0.047496	0.034908	0.270455
	Linear	0.060779	0.014134	0.303859
	Linear	0.109315	0.03275
	Linear	0.129292	0.05101
	Linear	0.076248	0.067278
	Linear	0.005078	0.028588
	Linear	0.181966	0.042995
	Linear	0.084075	0.050726
	Linear		0.090329
	Linear		0.029631
	Linear		0.010482
	Linear		0.139608
	Linear		0.013162
	Linear		0.00281
	Linear		0.066365
	Linear		0.041963
	Linear		0.093827
	Linear		0.013114
	Linear		0.018331
	Linear		0.047263
	Linear		0.017395
	Linear		0.089345
	Linear		0.01494
	Linear		0.02024
	Linear		0.005051
	Linear		0.038643
	Linear		0.085954
	Linear		0.035501
	Linear		0.030497
	Linear		0.044204
	Linear		0.007352
	Linear		0.034813
	Linear		0.044607
	Linear		0.022197
	Tripodal	0.00245	0.001265	0.003936
	Tripodal	0.012147	0.008366	0.023242
	Tripodal	0.005141	0.06156	0.018014
	Tripodal	0.030416	0.035642	0.016879
	Tripodal	0.026642	0.019391	0.00886
	Tripodal	0.00662	0.015919	0.002908
	Tripodal	0.00227	0.013352	0.024535
	Tripodal	0.020022	0.050083	0.007343
	Tripodal	0.000241	0.021274	0.004288
	Tripodal	0.020486	0.020812	0.002634
	Tripodal	0.002338	0.013112	0.003573
	Tripodal	0.01201	0.010185	0.034893
	Tripodal	0.015681	0.012835	0.011083
	Tripodal	0.010574	0.011357	0.008126
	Tripodal	0.010643	0.018892	0.012884
	Tripodal	0.034499	0.034672	0.000627
	Tripodal	0.007196	0.009474	0.002252
	Tripodal	0.040603	0.006574	0.011543
	Tripodal	0.007617	0.012798	0.031613
	Tripodal	0.004531	0.015669	0.016693
	Tripodal	0.059052	0.005226	0.01121
	Tripodal	0.014658	0.008569	0.007862
	Tripodal	0.016446	0.012502	0.033209
	Tripodal	0.03345	0.025549	6.9e-05
	Tripodal	0.033932	0.031523	0.011895
	Tripodal	0.037809	0.003269	0.015978
	Tripodal	0.022919	0.000489	0.048374
	Tripodal	0.043973	0.019981	0.00188
	Tripodal	0.014305	0.069538	0.003476
	Tripodal	0.030441	0.016057	0.021049
	Tripodal	0.017512	0.019815	0.002379
	Tripodal	0.050635	0.033896	0.000754
	Tripodal	0.048589	0.016316	0.002927
	Tripodal	0.049423	0.014349	0.002095
	Tripodal	0.05018	0.001505	0.003368
	Tripodal	0.063814	0.00843	0.017192
	Tripodal	0.049329	0.022502	0.01026
	Tripodal	0.074586	0.015586	0.002203
	Tripodal	0.03835	0.005651	0.001429
	Tripodal		0.059058	0.040346
	Tripodal		0.024728	0.027667
	Tripodal		0.013066	0.033747
	Tripodal		0.03385	0.020383
	Tripodal		0.050757	0.00794
	Tripodal		0.009825	0.002115
	Tripodal		0.005669	0.001253
	Tripodal		0.002853	0.012796
	Tripodal		0.055143	0.003084
	Tripodal		0.017765	0.01309
	Tripodal		0.005282	0.016879
	Tripodal		0.0112	0.023898
	Tripodal		0.022585	0.00327
	Tripodal		0.000332	0.007127
	Tripodal		0.100258	0.004641
	Tripodal		0.044155	0.028598
	Tripodal		0.022715	0.001008
	Tripodal		0.036463	0.002976
	Tripodal		0.007959	0.009095
	Tripodal		0.008541	0.010133
	Tripodal		0.018089	0.020305
	Tripodal		0.01422	0.013912
	Tripodal		0.040064	0.0098
	Tripodal		0.047387	0.003201
	Tripodal		0.018966	0.012453
	Tripodal		0.051985	0.007323
	Tripodal		0.079141	0.00419
	Tripodal		0.036787	0.026483
	Tripodal		0.081403	0.015567
	Tripodal		0.031376	0.012218
	Tripodal		0.021634	0.004014
	Tripodal		0.067996	0.000646
	Tripodal		0.114783	0.020785
	Tripodal		0.061219	0.004249
	Tripodal		0.107257	0.012561
	Tripodal			0.004592
	Tripodal			0.032788
	Tripodal			0.026767
	Tripodal			0.011425
	Tripodal			0.010544
	Tripodal			0.008596
	Tripodal			0.046024
	Tripodal			0.000911
	Tripodal			0.002927
	Tripodal			0.007411
	Tripodal			0.010936
	Tripodal			0.051761
	Tripodal			0.007646
	Tripodal			0.025886
	Tripodal			0.003799
	Tripodal			0.010799
	Tripodal			0.006442
	Tripodal			0.020658
	Tripodal			0.01448
	Tripodal			0.042598
	Tripodal			0.000656
	Tripodal			0.024006
	Tripodal			0.00748
	Tripodal			0.003162
	Tripodal			0.020618
	Tripodal			7.8e-05
	Tripodal			0.02241
	Tripodal			0.001185
	Tripodal			0.000255
	Tripodal			0.007039
	Tripodal			0.015283
	Tripodal			0.00653
	Tripodal			0.042823
	Tripodal			0.014225
	Tripodal			0.005561
	Tripodal			0.021245
	Tripodal			0.03175
	Tripodal			0.016673
	Tripodal			0.002125
	Tripodal			0.010368
	Tripodal			0.008518
	Tripodal			0.033463
	Tripodal			0.012502
	Tripodal			0.000656
	Fully tripodal	0.038851	0.006829	0.0306
	Fully tripodal	0.021182	0.001079	0.033087
	Fully tripodal	0.030288	0.010007	0.042381
	Fully tripodal	0.016789	0.011409	0.021596
	Fully tripodal	0.017546	0.008962	0.021341
	Fully tripodal	0.00111	0.008439	0.019824
	Fully tripodal	0.011763	0.011335	0.019251
	Fully tripodal	0.012923	0.012654	0.017117
	Fully tripodal	0.010373	0.004912	0.018043
	Fully tripodal	0.01975	0.026055	0.007981
	Fully tripodal	0.000905	0.002863	0.009524
	Fully tripodal	0.016912	0.012173	0.004841
	Fully tripodal	0.004475	0.004597	0.005538
	Fully tripodal	0.018788	0.020952	0.004418
	Fully tripodal	0.020622	0.006514	0.019656
	Fully tripodal	0.000378	0.009376	0.036932
	Fully tripodal	0.005865	0.003145	0.004374
	Fully tripodal	0.029662	0.024669	0.029533
	Fully tripodal	0.01196	0.011044	0.004762
	Fully tripodal	0.024381	0.010911	0.001817
	Fully tripodal	0.046616	0.023632	0.000873
	Fully tripodal	0.047126	0.006588	0.031253
	Fully tripodal	0.053443	0.006381	0.056059
	Fully tripodal	0.055574	0.00088	0.010847
	Fully tripodal	0.03825	0.002481	0.041323
	Fully tripodal	0.076064	0.000772	0.032311
	Fully tripodal	0.027844	0.021508	0.022707
	Fully tripodal	0.059498	0.026934	0.07284
	Fully tripodal	0.091661	0.014438	0.009762
	Fully tripodal	0.02856	0.03061	0.034789
	Fully tripodal	0.058823	0.010845	0.012143
	Fully tripodal	0.045941	0.021698	0.00119
	Fully tripodal	0.055886	0.012687	0.008122
	Fully tripodal	0.089859	0.001825	0.007478
	Fully tripodal	0.060912	0.01272	0.007804
	Fully tripodal	0.034318	0.012695	0.005397
	Fully tripodal	0.058469	0.001668	0.021138
	Fully tripodal	0.073169	0.007559	0.018598
	Fully tripodal	0.099121	0.015807	0.013951
	Fully tripodal	0.08383	0.011011	0.013704
	Fully tripodal	0.092278	0.015376	0.036729
	Fully tripodal	0.087095	0.004755	0.006243
	Fully tripodal	0.050959	0.010762	0.003651
	Fully tripodal	0.082579	0.010828	0.037531
	Fully tripodal	0.096802	0.044982	0.000176
	Fully tripodal	0.082341	0.016205	0.03739
	Fully tripodal	0.073407	0.022238	0.002443
	Fully tripodal	0.098184	0.020122	0.017849
	Fully tripodal	0.085911	0.014031	0.025953
	Fully tripodal	0.099163	0.017475	0.023069
	Fully tripodal	0.077677	0.035655	0.004444
	Fully tripodal	0.080589	0.026304	0.026693
	Fully tripodal	0.058963	0.002514	0.003959
	Fully tripodal	0.081214	0.019018	0.017372
	Fully tripodal	0.102371	0.034419	0.031817
	Fully tripodal	0.067345	0.043115	0.027046
	Fully tripodal	0.112859	0.027872	0.008316
	Fully tripodal	0.087186	0.016338	0.024101
	Fully tripodal	0.07766	0.008588	0.025626
	Fully tripodal	0.110218	0.009592	0.011993
	Fully tripodal	0.073004	0.027042	0.072867
	Fully tripodal	0.070775	0.050699	0.026323
	Fully tripodal	0.06468	0.054159	0.002355
	Fully tripodal	0.062722	0.041522	0.010838
	Fully tripodal	0.065042	0.003551	0.032055
	Fully tripodal	0.070997	0.01784	0.062514
	Fully tripodal	0.082341	0.026204	0.001852
	Fully tripodal	0.058765	0.043422	0.010309
	Fully tripodal	0.098702	0.009725	0.045521
	Fully tripodal	0.090616	0.057188	0.000864
	Fully tripodal	0.149373	0.004481	0.008554
	Fully tripodal	0.076032	0.073708	0.022505
	Fully tripodal	0.065428	0.010322	0.032381
	Fully tripodal	0.072881	0.025399	0.067011
	Fully tripodal	0.097871	0.022561	0.112647
	Fully tripodal	0.075143	0.020744	6.2e-05
	Fully tripodal	0.045283	0.012787	0.021111
	Fully tripodal	0.100512	0.017848	0.020679
	Fully tripodal	0.084167	0.024711	0.020115
	Fully tripodal	0.056166	0.028469	0.002099
	Fully tripodal	0.075777	0.020587	0.015388
	Fully tripodal	0.070339	0.045214	0.067267
	Fully tripodal	0.048681	0.004589	0.020847
	Fully tripodal	0.068349	0.01316	0.009286
	Fully tripodal	0.062113	0.027026	0.044868
	Fully tripodal	0.061472	0.017126	0.016817
	Fully tripodal	0.094342	0.00385	0.011393
	Fully tripodal	0.060098	0.01521	0.055512
	Fully tripodal	0.059596	0.027092	0.010062
	Fully tripodal	0.097065	0.000124	0.019074
	Fully tripodal	0.082917	0.002788	0.008827
	Fully tripodal	0.086322	0.007036	0.034965
	Fully tripodal	0.06695	0.043646	0.003501
	Fully tripodal	0.077841	0.008621	0.002319
	Fully tripodal	0.071433	0.01019	0.015512
	Fully tripodal	0.081066	0.050848	0.019065
	Fully tripodal	0.044707	0.00731	0.013113
	Fully tripodal	0.045612	0.016015	0.007584
	Fully tripodal	0.067139	0.025291	0.002945
	Fully tripodal	0.112867	0.030594	0.005362
	Fully tripodal	0.075299	0.010123	0.004136
	Fully tripodal	0.07474	0.010397	0.000441
	Fully tripodal	0.121307	0.011708	0.014004
	Fully tripodal	0.102321	0.059909	0.026332
	Fully tripodal	0.102181	0.017267	0.031693
	Fully tripodal	0.095469	0.025175	0.00052
	Fully tripodal	0.062352	0.021815	0.015706
	Fully tripodal	0.057713	0.051122	0.021103
	Fully tripodal	0.100207	0.003004	0.032055
	Fully tripodal	0.055204	0.01282	0.039912
	Fully tripodal	0.06292	0.00541	0.010194
	Fully tripodal	0.078277	0.029042	0.024224
	Fully tripodal	0.088708	0.033514	0.030062
	Fully tripodal	0.097929	0.007402	0.023289
	Fully tripodal	0.074814	0.00999	0.013563
	Fully tripodal	0.105554	0.00804	0.012707
	Fully tripodal	0.093692	0.001801	0.036358
	Fully tripodal	0.09556	0.002033	0.015326
	Fully tripodal	0.063059	0.02554	0.014048
	Fully tripodal	0.059835	0.021143	0.002725
	Fully tripodal	0.12259	0.020528	0.003968
	Fully tripodal	0.095124	0.013036	0.019912
	Fully tripodal	0.11262	0.01272	0.038713
	Fully tripodal	0.065642	0.001734	0.013122
	Fully tripodal	0.118576	0.011633	0.022893
	Fully tripodal	0.132551	0.023906	0.023016
	Fully tripodal	0.09361	0.016023	0.028589
	Fully tripodal	0.099928	0.012944	0.020759
	Fully tripodal	0.122524	0.019566	0.020644
	Fully tripodal	0.097772	0.046467	0.012575
	Fully tripodal	0.103004	0.03017	0.020706
	Fully tripodal	0.097846	0.009766	0.051023
	Fully tripodal	0.078935	0.007916	0.001676
	Fully tripodal	0.103629	0.026105	0.035785
	Fully tripodal	0.080679	0.022844	0.014039
	Fully tripodal	0.083624	0.03139	3.5e-05
	Fully tripodal	0.088403	0.025557	0.026764
	Fully tripodal		0.041049	0.001561
	Fully tripodal		0.017392	0.007125
	Fully tripodal		0.019018	0.015053
	Fully tripodal		0.021533	0.037205
	Fully tripodal		0.026428	0.035935
	Fully tripodal		0.012878	0.016702
	Fully tripodal		0.024254	0.037029
	Fully tripodal		0.009534	0.010882
	Fully tripodal		0.048674	0.029762
	Fully tripodal		0.018056	0.020476
	Fully tripodal		0.017541	0.013289
	Fully tripodal		0.018637	0.024498
	Fully tripodal		0.049073	0.02112
	Fully tripodal		0.045538	0.014057
	Fully tripodal		0.037041	0.011464
	Fully tripodal		0.006489	0.019903
	Fully tripodal		0.060316	0.02664
	Fully tripodal		0.041862	0.018263
	Fully tripodal		0.049579	0.00321
	Fully tripodal		0.03909	0.012593
	Fully tripodal		0.010704	0.019233
	Fully tripodal		0.062183	0.004286
	Fully tripodal		0.04582	0.062637
	Fully tripodal		0.023209	0.009621
	Fully tripodal		0.05279	0.084128
	Fully tripodal		0.047156	0.035353
	Fully tripodal		0.022155	0.009586
	Fully tripodal		0.042841	0.033739
	Fully tripodal		0.065519	0.008042
	Fully tripodal		0.02803	0.087108
	Fully tripodal		0.061702	0.001014
	Fully tripodal		0.045903	0.009727
	Fully tripodal		0.035365	0.024824
	Fully tripodal		0.009401	0.00552
	Fully tripodal		0.033274	0.042725
	Fully tripodal		0.065344	0.040044
	Fully tripodal		0.045471	0.032487
	Fully tripodal		0.06936	0.012937
	Fully tripodal		0.026146	0.001781
	Fully tripodal		0.075434	0.02896
	Fully tripodal		0.040899	0.021561
	Fully tripodal		0.042277	0.01955
	Fully tripodal		0.009244	0.020776
	Fully tripodal		0.069385	0.02052
	Fully tripodal		0.029921	0.037813
	Fully tripodal		0.037746	0.046235
	Fully tripodal		0.043721	0.019383
	Fully tripodal		0.007302	0.023131
	Fully tripodal		0.029963	0.080495
	Fully tripodal		0.073144	0.000838
	Fully tripodal		0.037066	0.007654
	Fully tripodal		0.032353	0.032161
	Fully tripodal		0.062307	0.001261
	Fully tripodal		0.025242	0.002258
	Fully tripodal		0.040874	0.004444
	Fully tripodal		0.043986	0.024559
	Fully tripodal		0.037182	0.003968
	Fully tripodal		0.037638	0.006773
	Fully tripodal		0.043538	0.003836
	Fully tripodal		0.070107	0.02008
	Fully tripodal		0.05981	0.032461
	Fully tripodal		0.056872	0.015723
	Fully tripodal		0.05055	0.005132
	Fully tripodal		0.0504	0.04284
	Fully tripodal		0.052068	0.02463
	Fully tripodal		0.044218	0.033792
	Fully tripodal		0.021192	0.003633
	Fully tripodal		0.045264	0.032064
	Fully tripodal		0.060805	0.018607
	Fully tripodal		0.040285

## Sheet: FEA raw data
			Strain distribution of supporting structures and prosthetic components of various obturators under anterior loading
			Supporting structures	Anterior load of 100 N
				Vertical load (×10-3)				Oblique load (×10-3)
				ARO	LDO	TDO	FTDO	ARO	LDO	TDO	FTDO
			Bone	3.06	2.76	1.82	1.77	1.69	1.78	3.61	1.84
			Framework	0.72	0.7	0.53	0.32	0.24	0.48	0.53	0.23
			Prosthetic portion	27.51	95.83	49.82	73.23	5.72	32.17	24.36	13.49
		Strain distribution of supporting structures and prosthetic components of various obturators under posterior loading
			Supporting structures	Posterior load of 100 N
				Vertical load (×10-3)				Oblique load (×10-3)
				ARO	LDO	TDO	FTDO	ARO	LDO	TDO	FTDO
			Bone	0.82	1.12	2.62	1.54	0.51	1.52	3.27	1.72
			Framework	0.13	0.27	1.36	0.96	0.19	0.31	1.44	0.55
			Prosthetic portion	15.1	43.33	33.53	25.37	8.88	29.45	19.06	42.07
			The deformation in the supporting structure and the tissue-ward movement in the various obturator upon 100 N anterior loading
			Supporting structures	Anterior load of 100 N
				Vertical load (×10-3 mm)				Oblique load (×10-3 mm)
				ARO	LDO	TDO	FTDO	ARO	LDO	TDO	FTDO
			Dental	19.12	11.55	14.65	15.57	19.7	10.37	16.1	14.5
			Periodontal ligament	14.16	10.85	11.82	12.37	12.67	9.57	10.81	10.6
			Mucosa	23.15	49.13	18.98	17.95	19.24	31.76	13.39	12.11
			Bone	13.82	14.4	12.25	12.62	12.05	13.18	10.78	10.51
			Framework	8.91	22.3	16.31	16.26	7.85	17.62	13.33	12.33
			Prosthetic portion	66.5	151.64	79.69	86.06	50.57	82.58	76.67	33.75
			The deformation in the supporting structure and the tissue-ward movement in the various obturators upon 100 N posterior loading
			Supporting structures	Posterior load of 100 N
				Vertical load (×10-3 mm)				Oblique load (×10-3 mm)
				ARO	LDO	TDO	FTDO	ARO	LDO	TDO	FTDO
			Dental	11.98	6.89	7.95	8.07	16.89	12.32	15.55	15.03
			Periodontal lgiament	7.17	5.61	6.26	6.39	11.24	9.58	11.01	10.88
			Mucosa	67.28	63.66	50.41	50.33	77.05	72.18	60.6	59.8
			Bone	6.391	18.2	15.62	16.43	10.56	25.83	18.37	23.17
			Framework	9.08	23.35	18.99	18.91	17.22	27.6	20.96	25.48
			Prosthetic portion	84.99	86.01	68.75	65.74	104.51	116.42	98.04	112.63
